# Supplementary material for: Mechanical stimulation of human tendon stem/progenitor cells results in upregulation of matrix proteins, integrins and MMPs, and activation of p38 and ERK1/2 kinases
Source: BMC Mol Biol. 2015 Mar 13;16:6. doi: 10.1186/s12867-015-0036-6 (PMC4373449; doi:10.1186/s12867-015-0036-6)
Supplement: Additional file 1: — PCR primers and conditions. [file 12867_2015_36_MOESM1_ESM.xls]

## Sheet: Sheet1
Supplementary table 2
Sample/Template	details	Checklist
Source	If cancer, was biopsy screened for adjacent normal tissue?	TSPC
Method of preservation	Liquid N2/RNAlater/formalin	Liquid N2
Storage time (if appropriate)	If using samples >6 months old	2-4 months
Handling	fresh/frozen/formalin	mRNA isolated derectly from cultured cells, RNA was kept at -20°C
Extraction method	TriZol/columns	Columns (Quagen)
RNA: DNA-free	Intron-spanning primers/no RT control	Treatment with DNAse
Concentration	Nanodrop/ribogreen/microfluidics	Nanodrop
RNA: integrity	Microfluidics/3':5' assay	28S:18S rRNA ratio agarose gel
Inhibition-free	Method of testing	Serial dilution of cDNA
Assay optimisation/validation
Accession number	RefSeq XX_1234567	qPCR primer pairs belongs to Search-LC company, details not providable by manufacturer
Amplicon details	exon location, amplicon size
Primer sequence	even if previously published
Probe sequence*	identify LNA or other substitutions
In silico	BLAST/Primer-BLAST/m-fold
empirical	primer concentration/annealing temperature	qPCR annealing T° are indicated in the manufacturer datasheet (refer to Search-LC, Germany)
Priming conditions	oligo-dT/random/combination/target-specific	Target-specific primers were used
PCR efficiency	dilution curve	Yes
Linear dynamic range	spanning unknown targets	Linear dynamic range was determine by primer manufacturer to be in the range of 200-500 µg
Limits of detection	LOD detection/accurate quantification	LOD was automatically appointed by qPCR analysing software
Intra-assay variation	copy numbers not Cq	Gene copy number was calculated vurses the inter-run calibration curve
RT/PCR
Protocols	detailed description, concentrations, volumes	Detailed protocol provided by the manufacturer (Search-LC)
Reagents	supplier, Lot number	Primers (Search-LC), FastStart DNA Master Sybr Green kit (Roche, Germany)
Duplicate RT	DCq	No, but each biological sample was repeated minimum three independent times
NTC	Cq & melt curves	Yes
NAC	DCq beginning:end of qPCR	No
Positive control	inter-run calibrators	Yes
Data analysis
Specialist software	e.g., QBAsePlus	Prism 5, GraphPad, USA
Statistical justification	e.g., biological replicates	3 different biological replicates (mean value ± standard deviation of three independent experiments)
Transparent, validated normalisation	e.g., GeNorm summary	Primer pais validated by Search-LC
